# Supplementary material for: Data-driven derivation of macroscopisc fundamental diagram from floating car trajectories
Source: PLoS One. 2026 Feb 3;21(2):e0342070. doi: 10.1371/journal.pone.0342070 (PMC12867255; doi:10.1371/journal.pone.0342070)
Supplement: S1 Table — (CSV) [file pone.0342070.s001.csv]

ID	LAT	LON	TIME
1	30.624806	104.136604	211846
1	30.624809	104.136612	211815
1	30.624811	104.136587	212017
1	30.624811	104.136596	211916
1	30.624811	104.136619	211744
1	30.624813	104.136589	211946
1	30.624815	104.136585	212118
1	30.624815	104.136587	212048
1	30.624815	104.136639	211714
1	30.624816	104.136569	212250
1	30.624816	104.136574	212219
1	30.624816	104.136577	212149
1	30.624818	104.136564	212320
1	30.624818	104.136621	211542
1	30.62482	104.136631	211643
1	30.62482	104.136644	211613
1	30.624823	104.136582	211511
1	30.624826	104.136556	212351
1	30.624828	104.136552	212451
1	30.624828	104.136556	212421
1	30.624835	104.137459	214749
1	30.624836	104.13655	212623
1	30.624836	104.136552	212522
1	30.624836	104.136554	212553
1	30.624838	104.13655	212654
1	30.624838	104.13655	212725
1	30.62484	104.136549	212756
1	30.624841	104.136544	212826
1	30.624845	104.136542	212857
1	30.624846	104.136542	212928
1	30.624848	104.136546	210903
1	30.624848	104.136547	210934
1	30.624848	104.136547	211004
1	30.62485	104.136542	212958
1	30.62485	104.136546	211106
1	30.62485	104.136546	211339
1	30.62485	104.136547	211035
1	30.624851	104.136542	213029
1	30.624851	104.136546	211238
1	30.624851	104.136546	211309
1	30.624851	104.136546	211410
1	30.624851	104.136547	211207
1	30.624851	104.13655	211136
1	30.624853	104.136542	213059
1	30.624853	104.136559	205851
1	30.624853	104.136559	214648
1	30.624853	104.136561	205821
1	30.624853	104.136564	214617
1	30.624853	104.136566	214547
1	30.624854	104.136554	210731
1	30.624854	104.136554	210832
1	30.624854	104.136557	210802
1	30.624854	104.136557	214719
1	30.624856	104.136542	213130
1	30.624856	104.136552	210700
1	30.624858	104.136544	211441
1	30.624861	104.136546	213201
1	30.624861	104.13655	210630
1	30.624861	104.13655	213231
1	30.624861	104.13655	213301
1	30.624863	104.136527	205750
1	30.624863	104.136547	213403
1	30.624863	104.136549	213332
1	30.624863	104.136554	210559
1	30.624866	104.136529	205619
1	30.624866	104.136532	205649
1	30.624866	104.136532	205720
1	30.624866	104.136542	213504
1	30.624866	104.136556	210529
1	30.624868	104.136544	213433
1	30.62487	104.136561	213808
1	30.624871	104.136561	210458
1	30.624871	104.136561	213636
1	30.624871	104.136561	213706
1	30.624871	104.136561	213737
1	30.624871	104.136562	213838
1	30.624873	104.136562	210427
1	30.624873	104.136562	213605
1	30.624875	104.136562	213535
1	30.624875	104.136567	213909
1	30.624876	104.136566	210326
1	30.624876	104.136566	210356
1	30.624876	104.136571	213939
1	30.624878	104.136564	210225
1	30.624878	104.136577	214010
1	30.62488	104.136561	214516
1	30.62488	104.136564	210255
1	30.62488	104.136566	210154
1	30.62488	104.136574	210023
1	30.62488	104.136577	214040
1	30.62488	104.136577	214111
1	30.62488	104.136585	205922
1	30.624881	104.136564	214446
1	30.624881	104.136574	205952
1	30.624881	104.136574	214314
1	30.624883	104.136566	214415
1	30.624883	104.136571	210124
1	30.624883	104.136571	214344
1	30.624883	104.136572	210053
1	30.624883	104.136576	214141
1	30.624883	104.136576	214212
1	30.624885	104.136576	214243
1	30.625018	104.137287	214751
1	30.625068	104.137207	214752
1	30.625305	104.135667	205548
1	30.626345	104.134484	154159
1	30.626404	104.133034	205517
1	30.626424	104.133587	154208
1	30.626465	104.133415	193022
1	30.626465	104.133417	192951
1	30.626469	104.13342	193052
1	30.62647	104.133419	193123
1	30.626472	104.13341	193225
1	30.626474	104.133419	193154
1	30.626475	104.133407	193255
1	30.626475	104.133407	193326
1	30.626477	104.133407	193356
1	30.62648	104.133405	193427
1	30.62648	104.133405	193458
1	30.626482	104.133405	193529
1	30.626482	104.135027	214818
1	30.626484	104.133404	193559
1	30.626487	104.133402	193630
1	30.62649	104.133427	192921
1	30.626495	104.133427	192850
1	30.626499	104.133357	160000
1	30.6265	104.133427	192819
1	30.626502	104.133347	160131
1	30.626502	104.13335	160031
1	30.626502	104.13335	160101
1	30.626503	104.133347	160202
1	30.626503	104.133347	160233
1	30.626503	104.133348	160303
1	30.626503	104.133425	172950
1	30.626505	104.133355	160536
1	30.626505	104.133355	160607
1	30.626505	104.133355	160809
1	30.626505	104.133357	160638
1	30.626505	104.133357	160738
1	30.626505	104.133359	160708
1	30.626505	104.133427	173021
1	30.626507	104.13335	160334
1	30.626507	104.133357	160506
1	30.626507	104.133369	155859
1	30.626507	104.133427	173051
1	30.626509	104.133354	160405
1	30.626509	104.133357	160435
1	30.626509	104.133372	192748
1	30.626509	104.133427	173122
1	30.62651	104.133357	160839
1	30.62651	104.133365	155929
1	30.62651	104.133382	154239
1	30.62651	104.133384	154309
1	30.62651	104.133385	154340
1	30.62651	104.133387	154411
1	30.62651	104.133424	173426
1	30.62651	104.133425	173355
1	30.62651	104.133429	173153
1	30.626512	104.133359	160910
1	30.626512	104.133359	160941
1	30.626512	104.13339	154441
1	30.626512	104.13342	173456
1	30.626512	104.133427	173325
1	30.626512	104.133429	173254
1	30.626512	104.13343	173223
1	30.626514	104.133357	161011
1	30.626514	104.133357	161042
1	30.626514	104.133392	154512
1	30.626514	104.133412	173558
1	30.626514	104.133415	173527
1	30.626515	104.133325	191938
1	30.626515	104.133357	161113
1	30.626515	104.133357	161315
1	30.626515	104.133384	155727
1	30.626515	104.133394	154543
1	30.626515	104.133397	154613
1	30.626515	104.133408	173659
1	30.626515	104.13341	173629
1	30.626517	104.133354	161416
1	30.626517	104.133355	161345
1	30.626517	104.133359	161143
1	30.626517	104.133359	161214
1	30.626517	104.133359	161244
1	30.626517	104.133384	155656
1	30.626517	104.133384	155758
1	30.626517	104.133397	154644
1	30.626517	104.133405	173730
1	30.626517	104.133435	172919
1	30.626518	104.133354	161446
1	30.626518	104.133357	161517
1	30.626518	104.133384	155828
1	30.626518	104.133385	155626
1	30.626518	104.133397	154715
1	30.626518	104.133404	173801
1	30.626518	104.133435	172849
1	30.62652	104.133359	161548
1	30.62652	104.1334	173831
1	30.62652	104.133438	172818
1	30.626522	104.13336	161618
1	30.626522	104.133362	161750
1	30.626522	104.133364	161820
1	30.626522	104.133365	162530
1	30.626522	104.133397	173933
1	30.626522	104.133399	154745
1	30.626522	104.133399	173902
1	30.626523	104.133144	195555
1	30.626523	104.13336	161649
1	30.626523	104.133362	161719
1	30.626523	104.133362	161921
1	30.626523	104.133364	161851
1	30.626523	104.133364	161952
1	30.626523	104.133365	162226
1	30.626523	104.133365	162459
1	30.626523	104.133365	162600
1	30.626523	104.133365	162631
1	30.626523	104.133365	162803
1	30.626523	104.133365	162834
1	30.626523	104.133385	155555
1	30.626523	104.133397	154917
1	30.626523	104.133399	154948
1	30.626523	104.133442	172748
1	30.626525	104.133364	162054
1	30.626525	104.133364	162904
1	30.626525	104.133365	162124
1	30.626525	104.133365	162155
1	30.626525	104.133367	162023
1	30.626525	104.133367	162256
1	30.626525	104.133367	162327
1	30.626525	104.133367	162428
1	30.626525	104.133367	162701
1	30.626525	104.133369	162732
1	30.626525	104.133395	174004
1	30.626525	104.133399	155049
1	30.626525	104.1334	154816
1	30.626525	104.1334	155018
1	30.626525	104.133402	154846
1	30.626527	104.133362	162935
1	30.626527	104.133367	162358
1	30.626527	104.133385	155525
1	30.626527	104.133387	155353
1	30.626527	104.13339	174034
1	30.626527	104.133399	155119
1	30.626529	104.133362	163005
1	30.626529	104.133385	155454
1	30.626529	104.133387	155423
1	30.626529	104.133389	155322
1	30.626529	104.133392	155251
1	30.626529	104.133394	155221
1	30.626529	104.133395	155150
1	30.626529	104.133447	172717
1	30.62653	104.133345	163238
1	30.62653	104.133348	163207
1	30.62653	104.133385	174136
1	30.62653	104.133385	174206
1	30.62653	104.133387	174105
1	30.626532	104.133364	163036
1	30.626532	104.133385	174237
1	30.626532	104.133414	192718
1	30.626532	104.133454	172646
1	30.626533	104.133507	172343
1	30.626535	104.133385	174307
1	30.626535	104.133457	172616
1	30.626537	104.133112	195524
1	30.626537	104.133357	163339
1	30.626537	104.133384	174338
1	30.626537	104.13346	172545
1	30.626539	104.133382	193701
1	30.626542	104.133377	193731
1	30.626544	104.133327	163308
1	30.626544	104.133359	163106
1	30.626544	104.13336	163136
1	30.626544	104.133369	193802
1	30.626544	104.133369	193833
1	30.626544	104.133369	193903
1	30.626544	104.13337	193934
1	30.626544	104.13337	194035
1	30.626545	104.13337	194005
1	30.626545	104.133467	172514
1	30.626547	104.133369	163410
1	30.626547	104.133532	172413
1	30.626548	104.13334	191908
1	30.626552	104.133134	200101
1	30.626552	104.133352	174409
1	30.626554	104.133103	200031
1	30.626554	104.133332	192009
1	30.62656	104.133352	174439
1	30.626563	104.133407	172241
1	30.626563	104.133408	172312
1	30.626563	104.133445	171026
1	30.626565	104.133357	174510
1	30.626565	104.133404	172140
1	30.626565	104.133405	172211
1	30.626565	104.133444	171056
1	30.626567	104.133367	182429
1	30.626567	104.133367	182500
1	30.626567	104.133367	182702
1	30.626567	104.133369	182530
1	30.626567	104.133369	182601
1	30.626567	104.133369	182631
1	30.626567	104.133444	171127
1	30.626569	104.133099	200131
1	30.626569	104.133408	171735
1	30.626569	104.13341	171806
1	30.62657	104.133057	195626
1	30.62657	104.133359	182328
1	30.62657	104.13336	182358
1	30.62657	104.133407	171634
1	30.62657	104.133408	171937
1	30.62657	104.133408	172109
1	30.62657	104.13341	171836
1	30.62657	104.13341	171906
1	30.62657	104.133435	171157
1	30.62657	104.133489	172444
1	30.626572	104.133055	195656
1	30.626572	104.13306	195727
1	30.626572	104.13306	195757
1	30.626572	104.133357	181953
1	30.626572	104.133357	182024
1	30.626572	104.133357	182226
1	30.626572	104.133359	182257
1	30.626572	104.133365	181922
1	30.626572	104.133404	163541
1	30.626572	104.133404	171431
1	30.626572	104.133404	171501
1	30.626572	104.133405	171532
1	30.626572	104.133407	171603
1	30.626572	104.133407	172008
1	30.626572	104.133408	171704
1	30.626572	104.133408	172039
1	30.626574	104.133065	195828
1	30.626574	104.13307	195929
1	30.626574	104.133078	200000
1	30.626574	104.133345	192039
1	30.626574	104.133348	174540
1	30.626574	104.133348	174611
1	30.626574	104.13335	174641
1	30.626574	104.133355	182054
1	30.626574	104.133355	182125
1	30.626574	104.133427	171228
1	30.626575	104.133069	195859
1	30.626575	104.133352	182156
1	30.626575	104.133372	191837
1	30.626575	104.133424	171259
1	30.626577	104.13336	182733
1	30.626577	104.133419	171330
1	30.626578	104.133359	182803
1	30.626578	104.135044	214819
1	30.62658	104.133365	181649
1	30.62658	104.133367	181821
1	30.626582	104.133365	181719
1	30.626582	104.133367	181750
1	30.626582	104.133367	181851
1	30.626584	104.133044	195150
1	30.626584	104.13335	174712
1	30.626584	104.133584	164219
1	30.626585	104.133037	195119
1	30.626585	104.133348	174743
1	30.626585	104.133348	174844
1	30.626585	104.13335	174915
1	30.626585	104.13335	174945
1	30.626585	104.133359	182905
1	30.626585	104.13336	182834
1	30.626585	104.133364	181618
1	30.626587	104.13335	175016
1	30.626587	104.13335	175047
1	30.626587	104.13336	192141
1	30.626587	104.133404	171400
1	30.626589	104.133107	195321
1	30.626589	104.133108	195352
1	30.626589	104.13335	175118
1	30.62659	104.133103	195251
1	30.62659	104.13335	175148
1	30.62659	104.13335	175219
1	30.62659	104.133419	163916
1	30.626592	104.133129	200202
1	30.626592	104.13335	175250
1	30.626592	104.13335	175320
1	30.626592	104.13338	163440
1	30.626593	104.133013	195048
1	30.626593	104.133094	195220
1	30.626593	104.13335	175351
1	30.626593	104.13335	175421
1	30.626595	104.133372	191705
1	30.626595	104.13339	163845
1	30.626597	104.13335	163612
1	30.626597	104.133373	191736
1	30.626599	104.13335	192110
1	30.626599	104.133357	175452
1	30.626599	104.133359	175523
1	30.626599	104.13346	164858
1	30.6266	104.133099	195423
1	30.6266	104.1331	195454
1	30.6266	104.133337	185031
1	30.6266	104.133357	175554
1	30.6266	104.133359	175624
1	30.626602	104.13337	191806
1	30.626602	104.133417	163511
1	30.626604	104.133142	200233
1	30.626604	104.133359	175655
1	30.626604	104.133359	175726
1	30.626604	104.133359	175756
1	30.626604	104.133362	181547
1	30.626604	104.13337	182935
1	30.626605	104.13275	205512
1	30.626605	104.133359	175827
1	30.626605	104.13336	181517
1	30.626607	104.133029	200637
1	30.626607	104.133345	192211
1	30.626607	104.133357	175928
1	30.626607	104.133357	175959
1	30.626607	104.133359	175858
1	30.626608	104.132975	195018
1	30.626608	104.133357	180030
1	30.62661	104.133357	181446
1	30.62661	104.133357	192414
1	30.62661	104.133359	180131
1	30.626612	104.133355	181345
1	30.626612	104.133355	181415
1	30.626612	104.133359	180232
1	30.626612	104.133359	180303
1	30.626612	104.133362	192444
1	30.626612	104.13339	191300
1	30.626612	104.13339	191330
1	30.626614	104.133048	200303
1	30.626614	104.133355	181243
1	30.626614	104.133355	181314
1	30.626614	104.133359	180333
1	30.626614	104.133359	180404
1	30.626614	104.133359	180434
1	30.626614	104.133364	191634
1	30.626614	104.133387	191503
1	30.626614	104.133389	191432
1	30.626614	104.13339	191401
1	30.626615	104.132857	194339
1	30.626615	104.132932	194643
1	30.626615	104.132937	194714
1	30.626615	104.13294	194744
1	30.626615	104.132944	194815
1	30.626615	104.132952	194947
1	30.626615	104.13309	200506
1	30.626615	104.133092	200435
1	30.626615	104.133354	181111
1	30.626615	104.133354	181142
1	30.626615	104.133354	181213
1	30.626615	104.133355	181010
1	30.626615	104.133355	181041
1	30.626615	104.133357	180909
1	30.626615	104.133357	180939
1	30.626615	104.133359	180636
1	30.626615	104.133359	180706
1	30.626615	104.133359	180737
1	30.626615	104.133359	180808
1	30.626615	104.133359	180838
1	30.626615	104.13336	180505
1	30.626615	104.13336	180535
1	30.626615	104.13336	180606
1	30.626615	104.133385	191604
1	30.626615	104.133387	191533
1	30.626617	104.132947	194846
1	30.626617	104.132949	194916
1	30.626617	104.133065	200404
1	30.626617	104.133087	200606
1	30.626617	104.133103	200536
1	30.626619	104.13299	201042
1	30.626619	104.133077	200708
1	30.626619	104.133387	191158
1	30.62662	104.133037	200334
1	30.62662	104.133318	183006
1	30.62662	104.133387	191229
1	30.626622	104.133367	192647
1	30.626623	104.133384	191057
1	30.626623	104.133384	191128
1	30.626625	104.132934	194612
1	30.626625	104.133059	200941
1	30.626625	104.13306	200911
1	30.626625	104.13339	184049
1	30.626627	104.133055	201011
1	30.626627	104.133307	183036
1	30.626627	104.133384	184019
1	30.626629	104.133322	183644
1	30.626632	104.133365	192515
1	30.626632	104.133377	190925
1	30.626632	104.133378	191026
1	30.626632	104.133387	184221
1	30.626632	104.133387	184252
1	30.626634	104.133377	190956
1	30.626635	104.133129	200739
1	30.626635	104.133355	190753
1	30.626635	104.133367	190855
1	30.626635	104.133369	190824
1	30.626637	104.133084	200809
1	30.626638	104.133059	200840
1	30.62664	104.13295	201112
1	30.62664	104.133364	192546
1	30.62664	104.133367	183614
1	30.62664	104.13339	184323
1	30.62664	104.133472	164929
1	30.626644	104.133299	183107
1	30.626644	104.133377	192616
1	30.626644	104.133467	165536
1	30.626645	104.132914	204218
1	30.626645	104.133395	183917
1	30.626649	104.13294	201143
1	30.626649	104.133029	201951
1	30.626649	104.133384	183948
1	30.626649	104.133435	164554
1	30.62665	104.133037	201851
1	30.62665	104.133039	201921
1	30.62665	104.13336	192242
1	30.626653	104.133007	202325
1	30.626653	104.13328	183715
1	30.626653	104.13334	192343
1	30.626653	104.133422	164017
1	30.626655	104.132964	204148
1	30.626655	104.13297	204117
1	30.626655	104.132972	202700
1	30.626655	104.132974	204046
1	30.626655	104.132992	202022
1	30.626655	104.132992	202053
1	30.626655	104.133367	192313
1	30.626655	104.133412	164625
1	30.626657	104.132977	204016
1	30.626657	104.133015	202356
1	30.626657	104.133335	183239
1	30.626657	104.133359	163643
1	30.626657	104.133405	165708
1	30.626659	104.132957	202731
1	30.626659	104.133085	201820
1	30.626659	104.13333	184120
1	30.626659	104.133332	185437
1	30.626659	104.133429	165607
1	30.626659	104.133438	165638
1	30.62666	104.13292	201315
1	30.62666	104.132949	202903
1	30.62666	104.13295	202801
1	30.62666	104.13295	202832
1	30.62666	104.132992	203945
1	30.62666	104.133002	202528
1	30.62666	104.133005	202427
1	30.62666	104.133359	170955
1	30.626662	104.132915	194207
1	30.626662	104.132979	202630
1	30.626662	104.133002	202458
1	30.626662	104.133329	185508
1	30.626662	104.133329	185538
1	30.626662	104.133359	170924
1	30.626662	104.13336	184151
1	30.626664	104.132992	203914
1	30.626664	104.13333	185609
1	30.626665	104.132824	204249
1	30.626665	104.132985	202123
1	30.626665	104.132995	203844
1	30.626665	104.133354	170854
1	30.626665	104.133364	190621
1	30.626665	104.133402	165809
1	30.626665	104.133405	165739
1	30.626665	104.133517	164321
1	30.626667	104.13286	194410
1	30.626667	104.13289	201345
1	30.626667	104.133	203813
1	30.626668	104.132864	194440
1	30.626668	104.132894	194136
1	30.626668	104.132937	201213
1	30.626668	104.133	203743
1	30.626668	104.133005	203034
1	30.626668	104.133005	203236
1	30.626668	104.133304	183209
1	30.62667	104.133	203004
1	30.62667	104.133002	203105
1	30.62667	104.133002	203135
1	30.62667	104.133004	203206
1	30.62667	104.133347	183310
1	30.62667	104.133369	190652
1	30.62667	104.133369	190723
1	30.62667	104.133414	163946
1	30.62667	104.133462	165435
1	30.62667	104.133475	164655
1	30.626672	104.133002	203307
1	30.626672	104.133335	184930
1	30.626672	104.13335	170823
1	30.626674	104.132764	204958
1	30.626674	104.133415	165506
1	30.626674	104.133435	164523
1	30.626675	104.132762	204928
1	30.626675	104.132778	205130
1	30.626677	104.13276	204857
1	30.626677	104.132889	194541
1	30.626677	104.133029	202933
1	30.626679	104.132754	204756
1	30.626679	104.132755	204826
1	30.626679	104.132775	205100
1	30.626679	104.132914	194238
1	30.626679	104.132987	202559
1	30.626679	104.133335	185842
1	30.626679	104.133339	183846
1	30.626679	104.133367	190551
1	30.62668	104.13334	183816
1	30.626682	104.132748	204725
1	30.626682	104.132754	204320
1	30.626682	104.132987	202224
1	30.626683	104.132765	205201
1	30.626683	104.132767	205029
1	30.626683	104.132912	201244
1	30.626683	104.132987	202154
1	30.626683	104.13299	203712
1	30.626685	104.13301	201618
1	30.626685	104.133032	201547
1	30.626685	104.133069	201517
1	30.626685	104.133072	201446
1	30.626685	104.133489	164250
1	30.626687	104.132743	204654
1	30.626687	104.132877	194308
1	30.626687	104.132987	203641
1	30.626687	104.1331	201416
1	30.626687	104.13329	183138
1	30.626687	104.133347	185943
1	30.626687	104.133355	185710
1	30.626689	104.132762	205434
1	30.626689	104.13336	163815
1	30.62669	104.132737	204624
1	30.62669	104.132747	204350
1	30.62669	104.132757	205333
1	30.62669	104.132759	205403
1	30.62669	104.133384	165840
1	30.626692	104.132734	204553
1	30.626692	104.132754	205302
1	30.626692	104.133344	163744
1	30.626692	104.13335	190014
1	30.626694	104.132808	201719
1	30.626695	104.132729	204523
1	30.626695	104.132982	203611
1	30.626695	104.133348	185639
1	30.626697	104.132725	204452
1	30.626697	104.132958	202255
1	30.626698	104.133399	165101
1	30.6267	104.13272	204421
1	30.6267	104.132928	194106
1	30.6267	104.132957	201648
1	30.6267	104.133452	164726
1	30.626702	104.132747	205231
1	30.626702	104.132975	203338
1	30.626702	104.133325	185913
1	30.626702	104.133445	164959
1	30.626704	104.132825	194511
1	30.626704	104.133342	165940
1	30.626704	104.133348	170011
1	30.626707	104.133322	185741
1	30.626707	104.13333	185305
1	30.626707	104.133339	165910
1	30.62671	104.133322	185102
1	30.62671	104.133324	185406
1	30.62671	104.133355	190115
1	30.62671	104.133355	190146
1	30.62671	104.133357	190247
1	30.62671	104.133427	184353
1	30.626712	104.133357	190318
1	30.626712	104.133359	190216
1	30.626713	104.133334	163713
1	30.626713	104.133344	170752
1	30.626715	104.133352	170244
1	30.626715	104.133359	190045
1	30.626715	104.133435	164827
1	30.626717	104.133309	183341
1	30.626717	104.133344	170648
1	30.626717	104.133344	170721
1	30.626717	104.133348	183745
1	30.626717	104.133352	170112
1	30.626717	104.133352	170142
1	30.626719	104.13331	183411
1	30.626719	104.133332	185336
1	30.626719	104.133344	170547
1	30.626719	104.133344	170617
1	30.626719	104.133352	170041
1	30.626719	104.133352	170213
1	30.62672	104.132995	203540
1	30.62672	104.133344	170516
1	30.62672	104.133347	185811
1	30.626722	104.132995	203509
1	30.626722	104.133348	190520
1	30.626722	104.13344	164452
1	30.626724	104.1334	165030
1	30.626725	104.133283	183512
1	30.626725	104.13334	190419
1	30.626725	104.13334	190450
1	30.626725	104.133344	170446
1	30.626727	104.132985	203439
1	30.626727	104.133345	170415
1	30.626728	104.133345	170345
1	30.626728	104.133348	170314
1	30.626732	104.132884	201749
1	30.626735	104.132984	203408
1	30.626735	104.133335	190349
1	30.626742	104.133348	185133
1	30.626742	104.133412	164048
1	30.626745	104.133337	185001
1	30.626754	104.133463	165232
1	30.626757	104.133449	165334
1	30.626758	104.13337	165131
1	30.62676	104.133285	183442
1	30.62676	104.13335	184829
1	30.62676	104.133415	165303
1	30.626772	104.133437	164351
1	30.626775	104.13334	185234
1	30.626775	104.133422	164422
1	30.626775	104.133435	164756
1	30.626779	104.133322	184900
1	30.62678	104.133384	184728
1	30.626782	104.133312	183543
1	30.6268	104.133337	184759
1	30.626805	104.133372	165202
1	30.626815	104.133429	184657
1	30.626822	104.133437	165404
1	30.62683	104.133452	164118
1	30.626862	104.133447	184626
1	30.626865	104.133364	185204
1	30.62688	104.133455	184556
1	30.626882	104.133462	184424
1	30.6269	104.133462	184525
1	30.626912	104.133494	164149
1	30.626952	104.13348	184455
1	30.62696	104.135017	154151
1	30.629827	104.136573	214850
1	30.63106	104.137198	214951
1	30.631067	104.137193	214920
1	30.631265	104.137093	154121
1	30.633194	104.138288	215022
1	30.634178	104.138425	154020
1	30.634179	104.138425	154050
1	30.636157	104.139242	153949
1	30.636355	104.126314	220333
1	30.636358	104.127331	220325
1	30.636367	104.139459	215053
1	30.636533	104.128108	220254
1	30.636611	104.139452	215056
1	30.636643	104.129043	220223
1	30.63694	104.132163	220153
1	30.63698	104.139457	153941
1	30.637012	104.139021	215105
1	30.637047	104.13567	215135
1	30.637052	104.133016	215156
1	30.637097	104.132318	215209
1	30.637157	104.132282	220145
1	30.637243	104.132028	215313
1	30.637245	104.132227	220141
1	30.637247	104.132025	215343
1	30.637252	104.132018	215414
1	30.637257	104.132013	215444
1	30.637262	104.13201	215515
1	30.637264	104.132007	215546
1	30.637265	104.13201	215616
1	30.637265	104.13201	215647
1	30.637265	104.132012	215718
1	30.637269	104.132012	215748
1	30.63727	104.132007	215819
1	30.637274	104.132005	215850
1	30.637277	104.132003	215920
1	30.637277	104.132005	220022
1	30.637279	104.132002	215951
1	30.637279	104.132005	220053
1	30.637279	104.132075	220134
1	30.63728	104.132018	220123
1	30.63735	104.131925	215242
1	30.63736	104.131982	215240
1	30.638218	104.121201	220404
1	30.639675	104.139583	153910
1	30.640472	104.116505	220434
1	30.641986	104.113719	220505
1	30.642869	104.139616	153840
1	30.642939	104.111969	220525
1	30.644438	104.111191	220543
1	30.646336	104.139586	153738
1	30.646336	104.139586	153809
1	30.647491	104.130678	153557
1	30.647837	104.134902	153628
1	30.648087	104.127748	153526
1	30.648219	104.127465	153521
1	30.648384	104.113273	220613
1	30.648615	104.139354	153708
1	30.648738	104.138844	153659
1	30.649246	104.126602	144553
1	30.649247	104.126602	144624
1	30.649249	104.126603	144655
1	30.64925	104.126602	144958
1	30.64925	104.126602	145028
1	30.64925	104.126603	144725
1	30.64925	104.126603	144756
1	30.64925	104.126603	144826
1	30.64925	104.126603	144856
1	30.64925	104.126603	144927
1	30.649289	104.126705	144523
1	30.649349	104.126798	145059
1	30.649455	104.126739	145102
1	30.6502	104.126592	145115
1	30.650504	104.125566	153451
1	30.65051	104.126379	144501
1	30.650542	104.126265	92022
1	30.65055	104.126311	92023
1	30.650559	104.126229	125035
1	30.650562	104.126361	144500
1	30.650567	104.126142	125105
1	30.65057	104.126144	125136
1	30.650572	104.126149	125206
1	30.650574	104.126149	125237
1	30.650575	104.126151	125308
1	30.650584	104.126156	125338
1	30.650604	104.126299	144458
1	30.650607	104.126172	125409
1	30.650612	104.126156	125440
1	30.650612	104.126157	125511
1	30.650614	104.126142	143012
1	30.650614	104.126144	142739
1	30.650614	104.126144	142809
1	30.650614	104.126161	125541
1	30.650615	104.126141	143042
1	30.650615	104.126142	142840
1	30.650615	104.126142	142911
1	30.650615	104.126142	142941
1	30.650617	104.126142	143113
1	30.650619	104.126581	150909
1	30.650619	104.126582	150808
1	30.650619	104.126582	150838
1	30.650619	104.126584	150605
1	30.650619	104.126584	150636
1	30.65062	104.126139	143143
1	30.65062	104.126577	151142
1	30.65062	104.126581	150940
1	30.65062	104.126582	150706
1	30.65062	104.126582	150737
1	30.65062	104.126586	150504
1	30.65062	104.126586	150534
1	30.650622	104.126139	143214
1	30.650622	104.126139	143244
1	30.650622	104.126141	143315
1	30.650622	104.126141	143345
1	30.650622	104.126577	151213
1	30.650622	104.126579	151112
1	30.650622	104.126581	151011
1	30.650622	104.126581	151041
1	30.650622	104.126587	150402
1	30.650622	104.126587	150433
1	30.650622	104.126594	145926
1	30.650622	104.126595	145754
1	30.650623	104.126141	143446
1	30.650623	104.126142	143416
1	30.650623	104.126156	141959
1	30.650623	104.12617	125612
1	30.650623	104.126577	151345
1	30.650623	104.126579	151243
1	30.650623	104.126579	151314
1	30.650623	104.126589	150301
1	30.650623	104.126589	150332
1	30.650623	104.126591	150058
1	30.650623	104.126591	150129
1	30.650623	104.126591	150200
1	30.650623	104.126591	150230
1	30.650623	104.126592	145146
1	30.650623	104.126592	145957
1	30.650623	104.126592	150028
1	30.650623	104.126594	145217
1	30.650623	104.126594	145248
1	30.650623	104.126594	145318
1	30.650623	104.126594	145349
1	30.650623	104.126594	145856
1	30.650623	104.126595	145450
1	30.650623	104.126595	145521
1	30.650623	104.126595	145551
1	30.650623	104.126595	145653
1	30.650623	104.126595	145724
1	30.650623	104.126595	145825
1	30.650623	104.126597	145622
1	30.650625	104.126139	143517
1	30.650625	104.126147	142708
1	30.650625	104.126156	142101
1	30.650625	104.126582	151416
1	30.650625	104.126595	145419
1	30.650627	104.126147	142638
1	30.650627	104.126151	142202
1	30.650627	104.126151	142233
1	30.650627	104.126151	142303
1	30.650627	104.126172	125643
1	30.650627	104.126582	151446
1	30.650629	104.126141	143619
1	30.650629	104.126147	142536
1	30.650629	104.126147	142607
1	30.650629	104.126149	142506
1	30.650629	104.126151	142334
1	30.650629	104.126151	142405
1	30.650629	104.126151	142435
1	30.650629	104.126166	141929
1	30.65063	104.126141	143649
1	30.65063	104.126142	143720
1	30.65063	104.126147	143821
1	30.65063	104.126151	143851
1	30.65063	104.126152	143922
1	30.65063	104.126162	144256
1	30.650632	104.126147	143750
1	30.650632	104.126156	143953
1	30.650632	104.126156	144023
1	30.650632	104.126157	144054
1	30.650632	104.126159	144124
1	30.650632	104.126161	144155
1	30.650632	104.126162	144225
1	30.650632	104.126164	144326
1	30.650632	104.126166	141858
1	30.650632	104.126166	144357
1	30.650632	104.126167	141756
1	30.650632	104.126167	141827
1	30.650634	104.126169	141726
1	30.650634	104.126169	144428
1	30.650635	104.126169	141656
1	30.650635	104.126179	140440
1	30.650635	104.126181	140339
1	30.650635	104.126181	140409
1	30.650637	104.126169	141625
1	30.650637	104.12617	141524
1	30.650637	104.12617	141554
1	30.650637	104.126181	140308
1	30.650639	104.126182	140206
1	30.650639	104.126182	140511
1	30.650639	104.126184	140541
1	30.650639	104.126184	140612
1	30.65064	104.126174	141423
1	30.65064	104.126182	140004
1	30.65064	104.126184	140034
1	30.65064	104.126184	140136
1	30.65064	104.126186	140105
1	30.650642	104.126172	141352
1	30.650642	104.126182	140643
1	30.650644	104.126174	141321
1	30.650644	104.126182	135933
1	30.650644	104.126184	135902
1	30.650645	104.126175	141251
1	30.650645	104.126181	140744
1	30.650645	104.126182	140713
1	30.650645	104.126186	135831
1	30.650647	104.126174	141220
1	30.650647	104.126179	141150
1	30.650647	104.126181	140845
1	30.650647	104.126181	141048
1	30.650647	104.126181	141119
1	30.650647	104.126182	125713
1	30.650647	104.126182	140815
1	30.650647	104.126187	135801
1	30.650649	104.126179	140916
1	30.650649	104.126179	140946
1	30.650649	104.126179	141017
1	30.650649	104.126187	135731
1	30.65065	104.126191	135629
1	30.65065	104.126191	135700
1	30.650652	104.12617	125815
1	30.650652	104.126174	130017
1	30.650652	104.126184	125744
1	30.650653	104.12617	125845
1	30.650653	104.126175	125946
1	30.650653	104.126175	130048
1	30.650653	104.126192	135559
1	30.650655	104.126175	130118
1	30.650655	104.126192	135528
1	30.650657	104.12617	125916
1	30.650659	104.126175	130149
1	30.650659	104.126194	135457
1	30.650662	104.126177	130219
1	30.650662	104.126197	135426
1	30.650664	104.126179	130250
1	30.650664	104.126196	135325
1	30.650665	104.126194	135153
1	30.650665	104.126196	135255
1	30.650665	104.126197	135356
1	30.650667	104.126179	130321
1	30.650667	104.126197	135224
1	30.650668	104.126197	135123
1	30.65067	104.126179	130351
1	30.65067	104.126199	135052
1	30.650674	104.126175	130422
1	30.650674	104.126196	134850
1	30.650674	104.126197	134819
1	30.650674	104.126199	135021
1	30.650675	104.126179	134141
1	30.650675	104.126196	134920
1	30.650675	104.126199	134748
1	30.650675	104.126199	134951
1	30.650677	104.126175	130452
1	30.650677	104.126182	134212
1	30.650679	104.126169	133806
1	30.650679	104.126174	134040
1	30.650679	104.126177	134111
1	30.650679	104.126199	134718
1	30.65068	104.126169	133837
1	30.65068	104.126179	131001
1	30.65068	104.126189	134243
1	30.65068	104.126189	134313
1	30.65068	104.126202	134647
1	30.650682	104.126151	130554
1	30.650682	104.12617	133908
1	30.650682	104.126172	133938
1	30.650682	104.126174	130931
1	30.650682	104.126174	134009
1	30.650682	104.126179	131032
1	30.650682	104.126202	134516
1	30.650684	104.126174	130627
1	30.650684	104.126174	130900
1	30.650684	104.126175	131204
1	30.650684	104.126177	131133
1	30.650684	104.126179	131103
1	30.650684	104.126181	130657
1	30.650684	104.126197	134344
1	30.650684	104.126199	134414
1	30.650684	104.126201	134445
1	30.650684	104.126204	134616
1	30.650685	104.126161	133533
1	30.650685	104.126161	133604
1	30.650685	104.126162	133432
1	30.650685	104.126162	133503
1	30.650685	104.126162	133705
1	30.650685	104.126181	130728
1	30.650685	104.126204	134546
1	30.650687	104.126159	133331
1	30.650687	104.126161	133401
1	30.650687	104.126162	133634
1	30.650687	104.126164	130523
1	30.650687	104.126164	133736
1	30.650689	104.126182	130759
1	30.65069	104.126159	133300
1	30.65069	104.126182	130829
1	30.650692	104.126149	132926
1	30.650692	104.126151	133027
1	30.650692	104.126152	133128
1	30.650692	104.126154	133159
1	30.650692	104.126156	133229
1	30.650692	104.126161	132520
1	30.650692	104.126161	132551
1	30.650694	104.126151	132855
1	30.650694	104.126151	132956
1	30.650694	104.126152	132450
1	30.650694	104.126154	132824
1	30.650694	104.126154	133057
1	30.650694	104.126157	132723
1	30.650694	104.126159	132621
1	30.650695	104.126152	132419
1	30.650695	104.126156	132652
1	30.650695	104.126156	132754
1	30.650695	104.126157	132216
1	30.650695	104.126179	131235
1	30.650695	104.126577	151455
1	30.650697	104.126152	132348
1	30.650697	104.126156	132318
1	30.650697	104.126157	132247
1	30.650698	104.126157	132146
1	30.6507	104.126159	132115
1	30.650702	104.126161	132045
1	30.650702	104.126162	131943
1	30.650702	104.126162	132014
1	30.650704	104.126164	131913
1	30.650705	104.126175	131539
1	30.650705	104.126179	131406
1	30.650705	104.126181	131305
1	30.650707	104.126167	131842
1	30.650707	104.126177	131437
1	30.650707	104.126177	131508
1	30.650707	104.126177	131609
1	30.650707	104.126177	131640
1	30.650707	104.126181	131336
1	30.650709	104.12617	131811
1	30.650709	104.126174	131741
1	30.650709	104.126177	131710
1	30.650785	104.124754	125004
1	30.65079	104.126469	92028
1	30.65091	104.125261	153439
1	30.650959	104.126191	151848
1	30.650964	104.126151	151919
1	30.650968	104.126151	151949
1	30.65097	104.125066	153434
1	30.65097	104.126286	151818
1	30.650972	104.126036	152020
1	30.650975	104.126037	152051
1	30.650981	104.123478	124944
1	30.650985	104.126329	151747
1	30.65099	104.125403	152659
1	30.65099	104.125914	152121
1	30.650994	104.125534	152527
1	30.650997	104.125536	152557
1	30.650997	104.125916	152152
1	30.650997	104.126367	151728
1	30.650999	104.125536	152456
1	30.650999	104.125536	152628
1	30.650999	104.125879	152253
1	30.651	104.125537	152425
1	30.651	104.125717	152324
1	30.651	104.126366	151658
1	30.651002	104.125914	152223
1	30.651002	104.126392	151526
1	30.651004	104.125684	152355
1	30.651004	104.126362	151627
1	30.651005	104.126361	151556
1	30.651007	104.126477	92031
1	30.65112	104.125359	152729
1	30.651131	104.125348	153003
1	30.651131	104.125349	152932
1	30.651138	104.125348	152901
1	30.65114	104.125348	152831
1	30.651141	104.125349	152800
1	30.651163	104.125028	153424
1	30.651166	104.125037	153354
1	30.651171	104.125344	153019
1	30.65124	104.126477	92034
1	30.651283	104.125249	153050
1	30.651285	104.125249	153120
1	30.651308	104.125246	153323
1	30.651308	104.125249	153151
1	30.651313	104.125249	153222
1	30.651316	104.125246	153252
1	30.651569	104.123671	124930
1	30.652207	104.123935	124919
1	30.652277	104.115072	220644
1	30.652662	104.115317	112630
1	30.652745	104.115172	112614
1	30.65276	104.115111	112544
1	30.65277	104.115442	112633
1	30.652825	104.115039	112513
1	30.652839	104.115021	112443
1	30.652947	104.115462	220654
1	30.65302	104.115232	92637
1	30.653107	104.115579	221308
1	30.65316	104.115532	92611
1	30.653165	104.115249	221320
1	30.653293	104.115779	92511
1	30.6533	104.115716	92541
1	30.65332	104.115271	92640
1	30.653623	104.115257	221325
1	30.653677	104.115281	92643
1	30.65378	104.117109	112703
1	30.653875	104.117162	112734
1	30.653892	104.116651	221237
1	30.653894	104.116645	221136
1	30.653894	104.116647	221207
1	30.6539	104.114984	112412
1	30.653904	104.116634	221106
1	30.654178	104.117201	92440
1	30.654287	104.123728	124848
1	30.654302	104.117461	221035
1	30.654347	104.117594	221004
1	30.654429	104.117814	92409
1	30.654565	104.12665	92104
1	30.65463	104.121892	122011
1	30.654659	104.122022	115915
1	30.65466	104.121952	113748
1	30.65466	104.121952	113818
1	30.65466	104.122053	122650
1	30.654664	104.122045	115945
1	30.654667	104.121952	113717
1	30.654667	104.121963	114426
1	30.654667	104.121965	114355
1	30.654667	104.121967	114800
1	30.654667	104.122026	120148
1	30.654667	104.122028	120046
1	30.654667	104.122028	120117
1	30.654667	104.12203	122619
1	30.654668	104.121963	114932
1	30.654668	104.121965	114223
1	30.654668	104.121965	114254
1	30.654668	104.121965	114325
1	30.654668	104.121965	114901
1	30.654668	104.121967	114456
1	30.654668	104.121967	114659
1	30.654668	104.121967	114730
1	30.654668	104.121967	114831
1	30.654668	104.121968	114527
1	30.654668	104.121968	114628
1	30.654668	104.12197	114558
1	30.654668	104.122012	120350
1	30.65467	104.121956	115003
1	30.65467	104.122022	120320
1	30.65467	104.122023	120219
1	30.65467	104.122023	120249
1	30.654672	104.121945	114051
1	30.654672	104.121945	114122
1	30.654672	104.121947	114153
1	30.654672	104.121953	115135
1	30.654672	104.121953	115206
1	30.654672	104.121953	115236
1	30.654672	104.121953	115307
1	30.654672	104.121953	115338
1	30.654672	104.121955	115104
1	30.654672	104.121956	115034
1	30.654672	104.122042	120016
1	30.654673	104.121942	113950
1	30.654673	104.121943	114021
1	30.654673	104.121996	120452
1	30.654675	104.121942	113849
1	30.654675	104.121942	113920
1	30.654675	104.122008	120421
1	30.654679	104.121975	115712
1	30.65468	104.12196	115540
1	30.654682	104.121961	115408
1	30.654683	104.121955	115641
1	30.654683	104.121958	115611
1	30.654683	104.121961	115439
1	30.654683	104.121963	115510
1	30.654683	104.12198	113646
1	30.654683	104.121983	115743
1	30.654683	104.12199	115813
1	30.654683	104.121991	115844
1	30.654687	104.121965	121505
1	30.654689	104.121982	120856
1	30.654689	104.121982	120927
1	30.65469	104.12185	124645
1	30.65469	104.1219	122852
1	30.65469	104.121973	120623
1	30.65469	104.121975	120522
1	30.65469	104.12198	113545
1	30.65469	104.121982	113616
1	30.65469	104.121983	120826
1	30.654692	104.121973	120553
1	30.654692	104.121973	120654
1	30.654692	104.12198	113514
1	30.654692	104.121995	123531
1	30.654694	104.121978	120755
1	30.654694	104.12198	113444
1	30.654694	104.12198	120725
1	30.654695	104.121978	113413
1	30.654695	104.121996	121130
1	30.654695	104.121996	121201
1	30.654697	104.121942	122821
1	30.654697	104.12198	113342
1	30.654697	104.121988	121059
1	30.654697	104.122015	123601
1	30.654697	104.122057	121809
1	30.654698	104.121978	113311
1	30.654698	104.121987	120958
1	30.654698	104.121987	121028
1	30.654698	104.121995	121231
1	30.6547	104.121978	113241
1	30.654702	104.121978	113210
1	30.654702	104.122065	123804
1	30.654704	104.122042	123703
1	30.654704	104.122053	123734
1	30.654705	104.121978	113140
1	30.654705	104.122013	122549
1	30.654709	104.122018	121434
1	30.654709	104.122062	123835
1	30.65471	104.121955	122720
1	30.65471	104.121996	121839
1	30.65471	104.122008	122923
1	30.65471	104.122012	124311
1	30.654712	104.121985	121941
1	30.654712	104.122022	123632
1	30.654713	104.121958	121403
1	30.654713	104.121973	121910
1	30.654715	104.12205	121535
1	30.654718	104.121983	123258
1	30.65472	104.121965	121302
1	30.65472	104.12199	113109
1	30.65472	104.12201	124341
1	30.654722	104.121905	123156
1	30.654722	104.12194	121333
1	30.654722	104.12199	113038
1	30.654722	104.12207	124139
1	30.654724	104.12189	122751
1	30.654724	104.121947	123500
1	30.654724	104.122	122518
1	30.654724	104.12206	121606
1	30.654727	104.122048	122346
1	30.654727	104.12205	122315
1	30.65473	104.122067	121738
1	30.654735	104.122	124007
1	30.654737	104.121996	124210
1	30.654739	104.122032	121636
1	30.654739	104.122045	123906
1	30.65474	104.121995	123936
1	30.654742	104.121998	124038
1	30.654745	104.122035	124109
1	30.654747	104.121935	123126
1	30.654747	104.121935	123328
1	30.65475	104.121928	123430
1	30.65475	104.121982	124241
1	30.654752	104.122017	122143
1	30.654755	104.122023	122214
1	30.654755	104.122065	122447
1	30.654757	104.121903	123359
1	30.654757	104.122025	122245
1	30.654763	104.122008	122113
1	30.654765	104.118647	220725
1	30.654765	104.121977	121707
1	30.654765	104.121977	123227
1	30.654769	104.121925	122042
1	30.654773	104.121996	124544
1	30.65478	104.121956	124412
1	30.654782	104.121925	123055
1	30.654799	104.12194	123024
1	30.654802	104.121978	124513
1	30.654805	104.12199	122954
1	30.654805	104.12201	124443
1	30.654829	104.122072	113008
1	30.654835	104.12197	124704
1	30.654855	104.121887	124614
1	30.654943	104.118974	92339
1	30.654961	104.119323	112805
1	30.655117	104.122347	124735
1	30.655129	104.119273	220934
1	30.655162	104.122413	124805
1	30.655299	104.123152	124826
1	30.655391	104.123049	112937
1	30.655638	104.115285	92704
1	30.655698	104.115238	221349
1	30.655728	104.114805	112341
1	30.655733	104.115281	92705
1	30.655777	104.121025	220755
1	30.655777	104.121097	112835
1	30.655876	104.126703	92116
1	30.655894	104.115216	221351
1	30.655921	104.115273	92707
1	30.655989	104.115209	221352
1	30.656019	104.115268	92708
1	30.656076	104.12302	112922
1	30.656096	104.121794	220826
1	30.656112	104.115263	92709
1	30.656181	104.115201	221354
1	30.656209	104.122145	112906
1	30.656211	104.115261	92710
1	30.656309	104.11526	92711
1	30.65637	104.122865	112916
1	30.656383	104.115188	221356
1	30.656762	104.123357	220857
1	30.656792	104.123195	220903
1	30.65682	104.123322	220901
1	30.657019	104.114711	112321
1	30.657173	104.112527	112221
1	30.6572	104.11281	112228
1	30.6572	104.114202	112258
1	30.657267	104.110934	112150
1	30.657559	104.1259	92217
1	30.657595	104.110812	112119
1	30.657655	104.110809	112048
1	30.657672	104.125327	92238
1	30.65773	104.125672	92234
1	30.657759	104.115162	92722
1	30.658025	104.115077	221409
1	30.658479	104.115074	221412
1	30.659944	104.110811	112018
1	30.662115	104.110902	110958
1	30.66213	104.110845	111947
1	30.662157	104.110888	111018
1	30.662167	104.110844	111048
1	30.662167	104.110844	111119
1	30.662167	104.110845	111150
1	30.662169	104.110845	111220
1	30.66217	104.110847	111251
1	30.66217	104.110847	111321
1	30.662172	104.110847	111352
1	30.662173	104.11084	111758
1	30.662173	104.110842	111828
1	30.662173	104.110844	111859
1	30.662173	104.110845	111423
1	30.662173	104.110847	111929
1	30.662175	104.110845	111454
1	30.662175	104.110845	111524
1	30.662177	104.110842	111626
1	30.662177	104.110842	111656
1	30.662177	104.110842	111727
1	30.662177	104.110844	111555
1	30.662582	104.110967	110928
1	30.662764	104.111015	110920
1	30.663187	104.111752	110849
1	30.663276	104.113413	221443
1	30.663365	104.112233	110748
1	30.663365	104.112233	110818
1	30.663365	104.112236	110717
1	30.663372	104.11223	110616
1	30.663372	104.112231	110646
1	30.663375	104.112223	110545
1	30.66339	104.112243	110514
1	30.663398	104.112245	110413
1	30.663398	104.112248	110444
1	30.663402	104.112234	110342
1	30.663407	104.112236	110311
1	30.663605	104.112636	110241
1	30.663807	104.113243	92758
1	30.66384	104.112586	110233
1	30.666124	104.112052	110202
1	30.667976	104.111227	110131
1	30.668029	104.111512	221513
1	30.669207	104.111091	92829
1	30.669806	104.110214	110100
1	30.670066	104.106711	94306
1	30.670073	104.106725	101502
1	30.670089	104.106788	101503
1	30.670219	104.107351	94315
1	30.670294	104.107675	101534
1	30.670339	104.107914	101604
1	30.670348	104.107903	94416
1	30.670349	104.107251	101446
1	30.670359	104.107911	101635
1	30.670369	104.107903	101706
1	30.670371	104.107791	94345
1	30.670391	104.107885	101909
1	30.670394	104.107896	101736
1	30.670402	104.107898	101807
1	30.670411	104.107906	94517
1	30.670417	104.107926	94446
1	30.670436	104.107885	101838
1	30.670454	104.107853	94548
1	30.670456	104.107893	94619
1	30.670461	104.1079	94649
1	30.670476	104.107831	94245
1	30.670488	104.10811	105833
1	30.670492	104.108136	105731
1	30.670494	104.108126	105802
1	30.670537	104.10811	101939
1	30.670566	104.108113	105630
1	30.670579	104.108116	105701
1	30.670584	104.10812	102010
1	30.670589	104.10811	102041
1	30.670594	104.10851	105904
1	30.670603	104.108116	102213
1	30.670609	104.108046	102142
1	30.670624	104.109144	101415
1	30.670626	104.108073	105357
1	30.670641	104.108031	105225
1	30.670644	104.108115	105529
1	30.670644	104.108116	105600
1	30.670646	104.10803	105326
1	30.670646	104.108115	105458
1	30.670649	104.108016	105053
1	30.670649	104.108016	105124
1	30.670649	104.108033	105256
1	30.670651	104.108018	105154
1	30.670653	104.108015	104952
1	30.670653	104.108098	105428
1	30.670654	104.10802	104749
1	30.670656	104.10802	104820
1	30.670657	104.10802	104850
1	30.670659	104.10802	104921
1	30.670659	104.108021	105022
1	30.670659	104.108055	102111
1	30.670686	104.107695	102621
1	30.670702	104.109093	110005
1	30.670719	104.107965	102551
1	30.670721	104.108028	102314
1	30.670726	104.107713	102823
1	30.670738	104.108098	102243
1	30.670739	104.107971	104617
1	30.670739	104.108058	102415
1	30.670743	104.108009	104648
1	30.670746	104.107933	104211
1	30.670747	104.107868	104110
1	30.670749	104.107871	104141
1	30.670749	104.107963	104009
1	30.670751	104.108066	102446
1	30.670753	104.107996	102345
1	30.670754	104.107949	104040
1	30.670767	104.108031	104719
1	30.670769	104.108075	102516
1	30.670774	104.107963	104546
1	30.670775	104.109176	105934
1	30.670776	104.107965	104445
1	30.670777	104.107965	104516
1	30.670781	104.107971	104415
1	30.670784	104.107973	104344
1	30.670789	104.107969	103806
1	30.670792	104.107996	103736
1	30.670799	104.107775	102651
1	30.670802	104.110274	110044
1	30.670803	104.107945	104313
1	30.670811	104.107948	103634
1	30.670811	104.10796	103604
1	30.670811	104.107965	103705
1	30.670818	104.107948	103533
1	30.670822	104.107879	102722
1	30.670826	104.107836	103431
1	30.670826	104.107931	102753
1	30.670834	104.10803	103938
1	30.670843	104.108015	104243
1	30.670844	104.107845	103502
1	30.670844	104.108006	103837
1	30.670858	104.108051	103908
1	30.670882	104.107833	102854
1	30.670889	104.109671	94852
1	30.670908	104.107783	103300
1	30.670914	104.107921	103401
1	30.670916	104.107965	103127
1	30.670942	104.107886	103330
1	30.670947	104.109679	94821
1	30.670948	104.107918	103229
1	30.670971	104.107966	103158
1	30.670981	104.109529	94751
1	30.670994	104.107966	102925
1	30.671013	104.107926	102955
1	30.671014	104.107916	103026
1	30.671019	104.109687	94214
1	30.671027	104.110089	110036
1	30.671029	104.10793	103057
1	30.671047	104.109763	94212
1	30.671176	104.109799	101358
1	30.672296	104.110799	94922
1	30.67308	104.109501	221544
1	30.673426	104.109099	94141
1	30.673707	104.109816	94931
1	30.674399	104.108688	101327
1	30.674459	104.108974	92900
1	30.675315	104.109376	95032
1	30.675372	104.109213	95103
1	30.675374	104.109541	95001
1	30.676205	104.109121	95124
1	30.676926	104.107474	94111
1	30.677543	104.107107	101256
1	30.677688	104.107262	221615
1	30.679129	104.10647	92930
1	30.679142	104.102062	95324
1	30.679413	104.106539	95154
1	30.680064	104.105608	95254
1	30.680264	104.105795	95252
1	30.680321	104.105386	101226
1	30.680333	104.106024	95225
1	30.680369	104.105313	94040
1	30.680456	104.100241	95353
1	30.680486	104.105618	93817
1	30.680516	104.100271	95354
1	30.680683	104.105558	93819
1	30.680898	104.107116	93746
1	30.681194	104.10792	93645
1	30.681198	104.107905	93614
1	30.681213	104.107895	93443
1	30.681213	104.107896	93716
1	30.681214	104.107873	93513
1	30.681214	104.107874	93544
1	30.681216	104.107883	93412
1	30.681231	104.107888	93341
1	30.681559	104.108598	93311
1	30.682049	104.104813	221645
1	30.682158	104.104071	101155
1	30.682531	104.104617	93001
1	30.682604	104.103725	94009
1	30.682623	104.106404	93126
1	30.682652	104.10971	93242
1	30.682686	104.106485	93128
1	30.682847	104.103743	101125
1	30.683123	104.108069	93159
1	30.683239	104.109376	93229
1	30.683655	104.100514	101019
1	30.68368	104.100539	101020
1	30.684063	104.104049	93024
1	30.684153	104.104405	93850
1	30.684233	104.105753	93056
1	30.684521	104.105722	93053
1	30.684993	104.102706	101054
1	30.685155	104.102532	93939
1	30.685523	104.102611	221708
1	30.68565	104.102488	93925
1	30.685785	104.102811	93920
1	30.688296	104.09715	221738
1	30.689598	104.057088	232506
1	30.689602	104.057061	232458
1	30.689613	104.057081	232428
1	30.689613	104.057113	231820
1	30.689613	104.057113	231850
1	30.689617	104.057146	231921
1	30.68962	104.057064	231617
1	30.689628	104.057096	231749
1	30.689638	104.057083	231718
1	30.68964	104.057079	232357
1	30.689641	104.057068	231648
1	30.689641	104.057081	232326
1	30.689647	104.057069	232225
1	30.689653	104.056998	231344
1	30.689655	104.057003	231414
1	30.689655	104.057059	232256
1	30.689656	104.057003	231445
1	30.689658	104.056996	231313
1	30.689658	104.057006	231516
1	30.68966	104.057008	231546
1	30.689663	104.057063	232154
1	30.689665	104.057166	232053
1	30.689667	104.057153	232124
1	30.689667	104.057173	232022
1	30.689667	104.057174	231951
1	30.689688	104.056994	231243
1	30.68969	104.056963	231141
1	30.689695	104.056979	231212
1	30.689731	104.057149	232509
1	30.69013	104.057121	231111
1	30.690316	104.057143	231108
1	30.690385	104.059041	231037
1	30.690668	104.057281	232521
1	30.690883	104.091949	221809
1	30.69097	104.057211	235601
1	30.690973	104.057235	235631
1	30.690975	104.057235	235732
1	30.690975	104.057236	235702
1	30.690976	104.057235	235803
1	30.690978	104.057236	235833
1	30.690978	104.057238	235904
1	30.69098	104.057238	235934
1	30.690983	104.057181	235530
1	30.690987	104.05718	235429
1	30.690988	104.05718	235500
1	30.690993	104.057173	235359
1	30.690998	104.05743	233402
1	30.690998	104.057433	233331
1	30.691	104.057428	233433
1	30.691002	104.057169	235328
1	30.691002	104.057428	233503
1	30.691003	104.057425	233534
1	30.691006	104.057163	235258
1	30.691006	104.057423	233604
1	30.691008	104.05742	233635
1	30.69101	104.057416	233706
1	30.691012	104.057138	235055
1	30.691012	104.05715	235025
1	30.691012	104.057415	233736
1	30.691015	104.057411	233807
1	30.691018	104.057409	233838
1	30.69102	104.057406	233908
1	30.691021	104.057171	234954
1	30.691025	104.057155	235126
1	30.691025	104.057403	233939
1	30.691028	104.0574	234010
1	30.691032	104.057161	235156
1	30.691033	104.05716	235227
1	30.691036	104.057283	234648
1	30.691038	104.057186	234924
1	30.69104	104.057278	234749
1	30.69104	104.05728	234718
1	30.691043	104.05727	234820
1	30.691052	104.057218	234853
1	30.691058	104.057343	234617
1	30.691058	104.057346	234547
1	30.691068	104.057351	234516
1	30.69107	104.057358	234446
1	30.69107	104.057361	234344
1	30.69107	104.057363	234314
1	30.69107	104.057396	232755
1	30.69107	104.0574	232825
1	30.691072	104.05736	234415
1	30.691072	104.057398	232856
1	30.691073	104.057385	232552
1	30.691073	104.057385	232623
1	30.691073	104.057393	232724
1	30.691073	104.057396	232926
1	30.691075	104.057391	232653
1	30.691075	104.057391	233028
1	30.691075	104.057393	232957
1	30.691078	104.057373	234243
1	30.69108	104.057386	233058
1	30.69108	104.05739	233301
1	30.691083	104.057371	234212
1	30.691083	104.057383	233159
1	30.691085	104.057383	233129
1	30.691085	104.057385	233230
1	30.691092	104.057415	234111
1	30.691092	104.057415	234142
1	30.691093	104.057409	234041
1	30.691315	104.057346	223323
1	30.691358	104.057463	223326
1	30.691528	104.05758	223330
1	30.691794	104.059651	231006
1	30.692118	104.057351	223311
1	30.692672	104.088224	221839
1	30.692916	104.059616	223651
1	30.692931	104.059618	223520
1	30.692938	104.05961	223722
1	30.692948	104.059537	230328
1	30.692948	104.059591	223753
1	30.692949	104.059542	230359
1	30.692951	104.059543	230430
1	30.692953	104.059542	230500
1	30.692954	104.059547	230531
1	30.692968	104.059543	230258
1	30.692973	104.059602	223621
1	30.693002	104.05958	223550
1	30.693009	104.059556	224330
1	30.693013	104.059537	230227
1	30.693013	104.059561	224259
1	30.693016	104.059535	224229
1	30.693023	104.059496	230601
1	30.693024	104.059528	230632
1	30.693025	104.0595	230703
1	30.693026	104.059496	230156
1	30.693028	104.059535	223823
1	30.693041	104.059528	224158
1	30.693043	104.059556	223925
1	30.693045	104.059473	230733
1	30.693045	104.059496	230126
1	30.693045	104.059504	224026
1	30.693047	104.059525	224127
1	30.693048	104.059504	224056
1	30.69305	104.059478	224400
1	30.693052	104.058415	223400
1	30.693055	104.05944	230804
1	30.693055	104.059441	230835
1	30.693055	104.059441	230905
1	30.693055	104.059465	224431
1	30.693055	104.059506	223854
1	30.693057	104.059475	224704
1	30.69306	104.059473	224735
1	30.693062	104.059495	224806
1	30.693063	104.059481	224502
1	30.693064	104.059528	223955
1	30.693065	104.05947	224603
1	30.693067	104.05947	224634
1	30.693073	104.059465	224533
1	30.693093	104.059438	230055
1	30.693128	104.057531	222936
1	30.693131	104.059463	224839
1	30.693133	104.059348	225447
1	30.693133	104.059405	230025
1	30.693135	104.059358	225113
1	30.693137	104.059376	225042
1	30.69314	104.059345	225214
1	30.693142	104.05935	225416
1	30.693145	104.05755	223006
1	30.693152	104.059451	224910
1	30.693155	104.059396	225011
1	30.693158	104.059345	225315
1	30.693161	104.059341	225245
1	30.693163	104.059345	225346
1	30.69317	104.059341	225751
1	30.693173	104.059436	224941
1	30.693175	104.05935	225143
1	30.693183	104.059363	225954
1	30.693185	104.057348	222802
1	30.693185	104.057388	222905
1	30.693197	104.057508	223108
1	30.6932	104.057496	223037
1	30.693202	104.059336	225923
1	30.693203	104.05929	225720
1	30.693223	104.059323	225518
1	30.693228	104.057349	222835
1	30.693233	104.057321	222731
1	30.693237	104.05929	225650
1	30.693248	104.059295	225822
1	30.69326	104.059311	225619
1	30.693272	104.059281	225852
1	30.693283	104.059274	225548
1	30.693627	104.057309	222700
1	30.694139	104.058835	222308
1	30.694169	104.059037	222303
1	30.694177	104.057547	222630
1	30.694234	104.060067	223449
1	30.69425	104.05869	222338
1	30.694265	104.057622	222541
1	30.694272	104.057655	222439
1	30.694274	104.057639	222510
1	30.694292	104.057614	222611
1	30.694298	104.060091	223446
1	30.694299	104.057662	222409
1	30.694403	104.059703	223434
1	30.694462	104.059467	223431
1	30.694464	104.058517	222253
1	30.694574	104.05811	222249
1	30.694595	104.083187	221910
1	30.694675	104.078127	221940
1	30.694712	104.07205	222011
1	30.694752	104.066392	222041
1	30.6948	104.057919	222244
1	30.694817	104.058145	222142
1	30.694825	104.058089	222213
1	30.694839	104.061378	222112
2	30.551336	104.067994	214738
2	30.551352	104.068037	214746
2	30.551361	104.068133	214756
2	30.551509	104.067084	214443
2	30.55151	104.066287	214453
2	30.551519	104.068799	214806
2	30.55156	104.06811	214433
2	30.551957	104.06879	214423
2	30.552174	104.069261	214816
2	30.552978	104.068784	214413
2	30.55362	104.069146	214826
2	30.554348	104.068791	214405
2	30.554984	104.069083	214836
2	30.555514	104.069083	214846
2	30.555968	104.068778	214355
2	30.556493	104.069013	214856
2	30.557617	104.068761	214345
2	30.558019	104.068912	214906
2	30.55946	104.068712	214335
2	30.559699	104.068856	214916
2	30.561206	104.068661	214325
2	30.561436	104.068778	214926
2	30.562783	104.068614	214315
2	30.563233	104.06875	214936
2	30.564373	104.068577	214305
2	30.565063	104.068701	214946
2	30.56588	104.068519	214255
2	30.56678	104.068655	214956
2	30.568009	104.068194	105538
2	30.568194	104.068604	215008
2	30.568194	104.068604	215018
2	30.568194	104.068604	215028
2	30.56821	104.06619	105519
2	30.568215	104.067215	105528
2	30.568283	104.0669	210256
2	30.568318	104.066039	210246
2	30.568435	104.067744	210306
2	30.568616	104.067912	105548
2	30.568801	104.065965	210238
2	30.56925	104.067916	210316
2	30.56967	104.068083	105558
2	30.569752	104.065973	105337
2	30.569798	104.06604	105307
2	30.569802	104.066039	105317
2	30.569802	104.066041	105327
2	30.569812	104.066118	105257
2	30.569818	104.065964	210145
2	30.56983	104.066903	105247
2	30.569872	104.06615	210135
2	30.569915	104.067273	210125
2	30.570094	104.06799	105237
2	30.570187	104.068301	210326
2	30.570649	104.068115	210115
2	30.570931	104.068413	105608
2	30.571136	104.068156	105227
2	30.57124	104.068458	210336
2	30.571587	104.068188	105217
2	30.57171	104.068223	105207
2	30.571909	104.068162	210105
2	30.571912	104.068488	210346
2	30.571998	104.068241	105157
2	30.572001	104.068548	105618
2	30.572247	104.068259	214215
2	30.572247	104.068259	214226
2	30.572247	104.068259	214236
2	30.572247	104.068259	214247
2	30.572664	104.068108	210055
2	30.572873	104.068111	105147
2	30.572999	104.068696	210356
2	30.57301	104.068688	105628
2	30.573132	104.068096	210045
2	30.573238	104.068076	105056
2	30.573238	104.068076	105127
2	30.573238	104.068076	105137
2	30.57324	104.068077	105117
2	30.573241	104.068077	105106
2	30.573257	104.068072	105046
2	30.573351	104.068071	105036
2	30.573354	104.068066	105026
2	30.573423	104.06806	105016
2	30.573532	104.068059	105006
2	30.573724	104.068052	104956
2	30.573807	104.068442	215036
2	30.573815	104.068278	214205
2	30.573914	104.06805	104946
2	30.574131	104.068041	104936
2	30.574158	104.068044	104926
2	30.574159	104.068047	104906
2	30.574159	104.068047	104916
2	30.574161	104.068047	104846
2	30.574161	104.068047	104856
2	30.574162	104.068044	104836
2	30.574164	104.068042	104826
2	30.574166	104.068041	104816
2	30.574191	104.068036	104806
2	30.574283	104.068671	105638
2	30.574325	104.068679	210406
2	30.57447	104.068079	210035
2	30.574559	104.068025	104756
2	30.574828	104.068023	104746
2	30.57485	104.068023	104736
2	30.574896	104.068023	104726
2	30.575062	104.068645	105648
2	30.575065	104.068642	105658
2	30.575065	104.068646	105708
2	30.575066	104.068651	105718
2	30.575067	104.068649	105728
2	30.575073	104.068653	105738
2	30.575153	104.068009	104716
2	30.575271	104.068226	214155
2	30.575391	104.068652	210416
2	30.575415	104.068434	215046
2	30.575563	104.068636	105748
2	30.575585	104.068075	210025
2	30.57604	104.068026	104706
2	30.576173	104.068166	214145
2	30.576235	104.068095	210015
2	30.576244	104.068097	210005
2	30.576244	104.068099	205955
2	30.576247	104.068104	205945
2	30.576247	104.068112	205905
2	30.576248	104.0681	205855
2	30.576251	104.068113	205935
2	30.576251	104.068115	205915
2	30.576252	104.068115	205925
2	30.576273	104.068161	214115
2	30.576274	104.068159	214105
2	30.576275	104.068162	214125
2	30.576277	104.068156	214054
2	30.576278	104.068134	214024
2	30.576278	104.06815	214044
2	30.576279	104.068163	214135
2	30.57628	104.068143	214034
2	30.576364	104.06862	215056
2	30.576505	104.068642	210426
2	30.576655	104.067974	104656
2	30.576689	104.068109	214014
2	30.576711	104.068638	105758
2	30.5771	104.068084	205845
2	30.577373	104.067924	104645
2	30.577434	104.068589	215106
2	30.577783	104.068592	210436
2	30.577922	104.067942	104635
2	30.578109	104.06859	105808
2	30.578214	104.068045	214004
2	30.578379	104.068542	215117
2	30.578452	104.068051	205835
2	30.578578	104.06854	210446
2	30.578593	104.068562	210456
2	30.578595	104.068571	210506
2	30.578597	104.068569	210526
2	30.578598	104.068571	210516
2	30.578601	104.068567	210546
2	30.578601	104.068568	210536
2	30.57861	104.068561	105838
2	30.578613	104.068567	105828
2	30.578613	104.068571	105818
2	30.578616	104.068558	105848
2	30.578623	104.068557	105902
2	30.578624	104.068559	105910
2	30.578629	104.068561	105920
2	30.578669	104.067892	104625
2	30.578689	104.068541	210556
2	30.57883	104.068502	215127
2	30.578837	104.068535	105930
2	30.579287	104.068009	213954
2	30.579356	104.068015	205825
2	30.579393	104.068402	210606
2	30.579457	104.068009	205755
2	30.579458	104.068004	205745
2	30.579459	104.068002	205735
2	30.579459	104.068003	205725
2	30.579462	104.068004	205715
2	30.579462	104.068006	205805
2	30.579464	104.068011	205815
2	30.579487	104.067999	213914
2	30.579489	104.067999	213924
2	30.57949	104.067999	213904
2	30.579493	104.067999	213934
2	30.579494	104.067999	213854
2	30.579495	104.067997	213844
2	30.579499	104.067999	213944
2	30.579509	104.067865	104615
2	30.579681	104.068516	215137
2	30.579744	104.067996	205705
2	30.579771	104.067981	213834
2	30.57983	104.068525	105940
2	30.580404	104.067851	104605
2	30.580548	104.068332	210616
2	30.580854	104.067987	213824
2	30.580909	104.068472	215147
2	30.581144	104.067963	205654
2	30.581335	104.068485	105950
2	30.581471	104.067823	104555
2	30.582212	104.068444	215157
2	30.582333	104.068283	210627
2	30.582447	104.067954	213814
2	30.582485	104.067824	104545
2	30.582761	104.067917	205644
2	30.582966	104.068443	110000
2	30.583409	104.068407	215207
2	30.583715	104.067919	104535
2	30.584008	104.068271	210637
2	30.584304	104.067906	213804
2	30.58443	104.067863	205634
2	30.584479	104.068353	215217
2	30.584597	104.068427	110010
2	30.584978	104.067893	104525
2	30.585214	104.068235	210647
2	30.585582	104.068335	215227
2	30.586145	104.067801	205624
2	30.586187	104.067864	213754
2	30.586223	104.068362	110020
2	30.586291	104.067845	104515
2	30.586408	104.068339	210657
2	30.586834	104.068297	215237
2	30.587571	104.067831	104505
2	30.587649	104.06779	205614
2	30.587834	104.068316	210707
2	30.587901	104.068246	110031
2	30.587914	104.067834	213744
2	30.588113	104.068274	215247
2	30.588808	104.06782	104455
2	30.589107	104.068115	210717
2	30.589154	104.067731	205604
2	30.589205	104.068089	215257
2	30.589327	104.068262	110041
2	30.5894	104.06781	104445
2	30.589409	104.067777	104357
2	30.589409	104.06779	104407
2	30.58941	104.067809	104435
2	30.589412	104.067804	104425
2	30.589413	104.0678	104417
2	30.589418	104.067763	104347
2	30.589421	104.067752	104337
2	30.589665	104.067757	213734
2	30.590119	104.068067	210727
2	30.590398	104.068022	215307
2	30.590502	104.067721	104315
2	30.590728	104.067712	205554
2	30.590806	104.06824	110051
2	30.591303	104.068057	210737
[truncated: 812,181 more rows]
